# Supplementary material for: Mineralogical Characteristics and Luminescent Properties of Natural Fluorite with Three Different Colors
Source: Materials (Basel). 2022 Mar 8;15(6):1983. doi: 10.3390/ma15061983 (PMC8949251; doi:10.3390/ma15061983)
Supplement: Supplementary file 1 [file materials-15-01983-s001.zip]

Archive with 2 entries (2 files):
- materials-1609183 Table S1-EPMA.xlsx
- materials-1609183 Table S2-LA-ICP-MS.xlsx
