# Supplementary material for: Mineralogical Characteristics and Luminescent Properties of Natural Fluorite with Three Different Colors
Source: Materials (Basel). 2022 Mar 8;15(6):1983. doi: 10.3390/ma15061983 (PMC8949251; doi:10.3390/ma15061983)
Supplement: Supplementary file 1 [file materials-15-01983-s001.zip › materials-1609183 Table S1-EPMA.xlsx]

## Sheet: Sheet1
Sample	F	Ce	Si	Ti	Na	Cr	Y	Mn	Mg	Fe	P	Zn	Al	Ni	Ca	Total
Sample-1-1	46.33	0	0.032	0	0.092	0.021	0	0	0	0.004	0.021	0	0.004	0.05	54.052	100.607
Sample-1-2	47.166	0.02	0.029	0.017	0.023	0.021	0	0.003	0	0.021	0.008	0	0.005	0.009	53.209	100.532
Sample-1-3	52.218	0	0.011	0.029	0.003	0.023	0.085	0	0.004	0.006	0.011	0.086	0.004	0.042	46.693	99.214
Sample-2-1	47.274	0.024	0.018	0.006	0.029	0.022	0	0.026	0.002	0.013	0	0	0	0	52.214	99.625
Sample-2-2	53.068	0.05	0.003	0.011	0.019	0	0	0	0	0	0.011	0	0.006	0.079	43.877	97.123
Sample-2-3	46.628	0.124	0.025	0.007	0.079	0.003	0.051	0.025	0	0.027	0.009	0	0.007	0.022	53.113	100.12
Sample3-1	46.722	0	0.009	0.042	0.007	0	0.073	0	0	0.021	0.012	0	0.011	0.015	51.66	98.572
Sample3-2	46.405	0	0.028	0	0.04	0	0	0.026	0.002	0.008	0.008	0	0	0	53.118	99.636
Sample3-3	46.227	0	0.022	0	0.037	0	0.025	0	0.001	0.039	0.003	0.031	0	0.016	52.917	99.317
