# Supplementary material for: Mineralogical Characteristics and Luminescent Properties of Natural Fluorite with Three Different Colors
Source: Materials (Basel). 2022 Mar 8;15(6):1983. doi: 10.3390/ma15061983 (PMC8949251; doi:10.3390/ma15061983)
Supplement: Supplementary file 1 [file materials-15-01983-s001.zip › materials-1609183 Table S2-LA-ICP-MS.xlsx]

## Sheet: Sheet1
	Calibrated by ICPMSDataCal 10.8<<<<<<<<IndividualUser>>>>>>>>IndividualUser(2)
	Contents (AYCF)			Li	Be	B	Na	MgF2	Al	Si	P	K	CaF2	Sc	Ti	V	Cr	Mn	Fe	Co	Ni	Cu	Zn	Ga	Rb	Sr	Y	Zr	Nb	Mo	Sn	Cs	Ba	La	Ce	Pr	Nd	Sm	Eu	Gd	Tb	Dy	Ho	Er	Tm	Yb	Lu	Hf	Ta
				7	9	11	23	24	27	29	31	39	44	45	49	51	52	55	57	59	60	65	66	71	85	88	89	90	93	98	118	133	137	139	140	141	146	147	153	157	159	163	165	166	169	172	175	178	181
				ppm	ppm	ppm	ppm	wt%	ppm	ppm	ppm	ppm	wt%	ppm	ppm	ppm	ppm	ppm	ppm	ppm	ppm	ppm	ppm	ppm	ppm	ppm	ppm	ppm	ppm	ppm	ppm	ppm	ppm	ppm	ppm	ppm	ppm	ppm	ppm	ppm	ppm	ppm	ppm	ppm	ppm	ppm	ppm	ppm	ppm
Rep	Sep10T01	610		278.861	251.484	180.054	59508.6	0.0846489	6619.15	199498	299.478	317.75	10.5105	321.744	306.175	308.634	286.197	319.842	359.1	261.225	296.186	278.862	268.321	264.406	263.891	348.583	322.616	318.43	300.183	291.037	237.703	201.275	306.135	276.537	298.45	264.337	274.129	255.145	253.209	248.815	233.224	261.551	251.931	265.016	249.354	257.366	248.33	224.664	271.468
std	Sep10T02	SRM 610		279.327	250.886	178.607	60102.3	0.0827025	6586.27	199118	297.919	316.274	10.5456	317.992	306.918	309.863	285.807	318.898	367	264.002	296.351	277.605	268.212	269.432	265.671	345.114	319.736	321.681	300.728	293.323	241.023	201.096	308.974	275.744	303.963	263.721	269.113	255.517	257.882	250.199	236.098	265.725	255.47	260.714	252.018	258.794	247.392	234.697	273.082
Rep	Sep10T03	SRM 612		23.3952	21.0147	18.7788	61447	0.0108049	6840.73	204042	37.1667	39.2887	10.8026	26.453	26.6636	26.0729	26.237	26.6243	3.66855	21.8103	24.9971	24.0344	21.2426	22.4218	19.3914	51.8228	25.5849	26.6424	23.3044	25.5921	21.638	22.6782	27.0202	21.8696	24.2408	21.2194	22.7009	21.702	19.2767	21.5067	19.5539	21.0159	20.7318	21.6183	20.4576	21.8807	19.9269	19.5725	21.5852
std	Sep10T04	BHVO-2G		2.40436	0.477667	6.94484	10266.8	6.98544	45054.9	142664	747.094	2711.2	9.31856	18.7877	10022.4	196.782	179.966	869.056	66248.6	27.134	77.1735	79.666	122.607	12.7247	5.36421	240.256	14.3902	101.605	9.33748	2.68554	4.05719	0.0533288	80.9365	8.30693	21.2689	2.66282	13.9761	3.09493	0.994478	3.15216	0.421456	2.75593	0.473602	1.26807	0.157189	1.0112	0.135726	2.12886	0.600347
std	Sep10T05	BCR-2G		5.04389	1.12899	4.07782	13384.2	3.29333	45906.2	152938	1037.32	9473.81	5.98588	20.5821	8624.75	274.308	10.9326	1032.31	76122.6	23.1727	7.59388	11.1749	84.6533	13.5844	28.0695	212.271	20.5096	115.187	6.66666	170.551	1.71151	0.607492	437.275	14.2176	31.3924	3.5229	16.9327	3.57425	0.971253	3.51189	0.500243	3.48047	0.636248	1.91081	0.272069	1.80147	0.259307	2.43023	0.394956
std	Sep10T06	BIR-1G		1.6608	0.0513546	2.05849	7338.17	9.60786	52051.2	134057	69.5558	115.665	10.967	26.4931	3543.69	204.334	253.501	919.901	63933	33.0859	115.134	78.9675	47.6397	9.4159	0.115979	66.7039	8.88422	8.9617	0.288242	0.053692	1.06619	0.00389745	4.11364	0.335791	1.11584	0.18452	1.37356	0.587229	0.255604	0.940359	0.165187	1.35829	0.282416	0.877799	0.123544	0.863388	0.126298	0.290515	0.0207277
Rep	Sep10T07	MACS-3		72.5956	47.1761	11.7374	6721.51	0.613711	563.386	770.683	284.152	26.4305	90.8022	17.7041	71.5456	83.3398	263.532	805.188	28222.4	68.4362	92.2422	162.002	138.036	29.1629	0.0571205	9661.87	17.715	10.4588	57.7687	2.55847	82.5547	0.0525367	105.054	11.1928	15.2061	11.9855	10.8342	8.7895	10.1058	7.30758	6.61783	7.51562	6.93327	7.26151	7.26563	7.70773	6.68787	4.22223	20.5984
Rep	Sep10T08	MACS-3		77.1492	48.6714	11.6411	6738.69	0.612185	532.782	751.254	291.223	18.7955	90.7879	18.3904	69.6542	73.6643	248.482	786.301	28158.5	68.8242	90.9492	162.13	148.455	30.6255	0.094574	9989.04	18.1914	10.7644	53.2809	2.52818	84.5863	0.0388648	108.216	11.693	16.064	11.9759	11.0814	9.01348	10.3445	7.52937	6.78515	7.65473	7.18214	7.48706	7.33151	7.79026	6.90037	3.93638	20.3586
Rep	Sep10T09	Sample-1(colorless)		0	0.0474212	1.33695	0	0.00277533	0	445.584	0	0	99.8025	0	0.235369	0.522205	2.14105	0	0	0.147341	0	0.182193	0	0.0122584	0	174.831	15.7294	0.0061043	0.000597949	0.00072358	0.242087	0.00126273	0.0909513	0.00580307	0.0141049	0.0050403	0.037611	0.0672337	0.0361785	0.210224	0.0422694	0.277005	0.0524831	0.163284	0.0184666	0.139516	0.0127316	0.00252606	0.00685681
Rep	Sep10T10	Sample-1(purple)		0	0.0151797	1.21987	0	0.00279662	0	406.591	7.55661	0	99.7067	0	0	0	1.17304	0.286668	6.31647	0.0356191	0	0	0.0416857	0	0	905.3	26.2848	0	0.0160757	0.0025805	0.224255	0.000122712	0.0514404	0.0255026	0.241698	0.0195118	0.198407	0.23545	0.0837565	0.453333	0.0734506	0.494489	0.0973709	0.244526	0.0366429	0.292878	0.0354505	0.000382126	0.0389016
Rep	Sep10T14	Sample-2		0.0145066	0.386518	1.19511	15.9362	0.00453749	0	414.523	40.9608	0	99.8051	0.0176405	0.317606	0.21954	0.705208	0	0	0.205212	0	0	0.0974829	0.198393	0.000750961	27.112	48.5111	0.00422258	0.000539716	0	0.22449	0	0.103926	2.2519	5.06595	0.700508	4.64213	1.92737	0.985651	4.226	0.61395	3.88737	0.669291	1.76054	0.21906	1.24435	0.143865	0.000275061	0.00077579
Rep	Sep10T15	Sample-3		0	0.000817009	1.12036	0	0.00271475	0	364.381	8.43379	0	99.8343	0	0.0649475	0.152739	0.678745	0	0	0.738095	0	0	0	0	0.00194133	128.665	28.6843	0.00171353	0.0168163	0.00414578	0.216468	0	0.0347321	0.0121426	0.0312755	0.0056625	0.0647499	0.154138	0.0647118	0.472884	0.0729646	0.510201	0.0867789	0.241333	0.0249134	0.201688	0.0176592	0.00112754	0.000205373
Rep	Sep10T17	MACS-3		75.3901	47.4745	11.6441	6693.05	0.590663	583.1	770.43	283.147	16.637	90.9487	17.7136	68.9201	74.0491	250.477	751.952	27782	65.3824	84.8337	155.306	134.157	29.3176	0.0314562	9535.79	17.8041	11.6246	56.2176	2.42038	80.4498	0.0239135	101.384	10.7043	14.9182	11.2458	10.5345	8.57982	9.80268	7.23527	6.52965	7.36728	6.84193	7.0943	7.12976	7.44512	6.49663	4.07548	19.5077
Rep	Sep10T18	MACS-3		74.1605	46.2595	11.8443	6681.77	0.587759	564.825	780.453	281.196	14.1909	90.4458	16.8471	70.8246	69.8134	276.451	764.471	30090.2	69.8812	90.0576	161.114	133.87	30.6644	0.0458995	10191.4	16.9554	10.8263	55.2273	2.94552	84.8409	0.0523901	108.323	10.6504	15.4211	11.3301	10.4722	8.32829	9.92612	6.90622	6.18938	7.11097	6.63646	6.77965	6.87295	7.19399	6.1803	4.0983	20.337
std	Sep10T19	BIR-1G		1.76623	0.0163676	1.43525	7110.66	9.71172	52051.4	133849	55.6368	112.159	10.9176	25.2777	3603.75	203.405	250.292	902.097	64319.8	32.3218	111.617	75.6125	44.394	8.69961	0.107565	63.7139	7.99904	8.13777	0.282203	0.0698117	0.797315	0.00254004	3.81516	0.308707	1.03942	0.20387	1.22847	0.526824	0.240312	0.812124	0.147148	1.21471	0.242736	0.750105	0.106846	0.741992	0.108711	0.244144	0.0167279
std	Sep10T20	BCR-2G		4.9836	1.09729	3.38475	12977.8	3.39938	46496.9	151013	1037.35	9458.49	6.01105	20.0553	8744.11	275.331	11.7791	1024.78	78809.8	22.8143	7.42709	10.8723	84.1211	12.6715	27.0988	207.697	19.0867	109.182	6.69064	165.753	1.52739	0.570522	423.563	13.4129	30.6273	3.33822	15.6643	3.29722	0.925269	3.21495	0.452158	3.11859	0.589518	1.72092	0.240358	1.59814	0.22544	2.27853	0.390556
std	Sep10T21	BHVO-2G		2.95091	0.583689	3.67436	8890.76	7.2042	45665.4	139993	741.607	2628.28	9.39299	18.5642	10201.2	200.087	185.096	867.857	70632.2	27.0503	75.8952	76.9994	65.8526	12.2041	5.20317	243.371	13.6484	98.2993	9.47562	2.6853	1.59494	0.0462539	79.9755	8.02872	21.3603	2.60996	13.1732	3.02489	1.00041	2.93888	0.399325	2.55151	0.446651	1.20757	0.155942	0.966471	0.125377	2.03425	0.567426
Rep	Sep10T22	SRM 612		23.2656	20.7481	18.824	60303.6	0.0102269	6908.89	204235	32.9465	37.6987	10.9232	26.762	26.6235	25.7317	25.0373	26.7115	0	21.8593	24.7462	23.9059	19.185	22.2393	19.6468	51.7344	25.6923	27.1418	23.502	25.5288	20.7135	22.5139	26.7443	21.624	24.3319	21.0392	22.0846	21.6088	19.2546	21.512	19.6627	20.8879	20.7111	21.3516	20.4256	21.9696	19.8126	20.3934	21.4604
std	Sep10T23	SRM 610		279.327	250.886	178.607	60102.3	0.0827025	6586.27	199118	297.919	316.274	10.5456	317.992	306.918	309.863	285.807	318.898	367	264.002	296.351	277.605	268.212	269.432	265.671	345.114	319.736	321.681	300.728	293.323	241.023	201.096	308.974	275.744	303.963	263.721	269.113	255.517	257.882	250.199	236.098	265.725	255.47	260.714	252.018	258.794	247.392	234.697	273.082
Rep
Ref.		BCR-2G		9	2.3	6	23963.4	5.5035	70912.8	254320	1614.68	14900	9.82969	33	14100	425	17	1550	96385.2	38	13	21	125	23	47	342	35	184	12.5	270	2.6	1.16	683	24.7	53.3	6.7	28.9	6.59	1.97	6.71	1.02	6.44	1.27	3.7	0.51	3.39	0.503	4.84	0.78
Ref.		BHVO-2G		4.4	1.3	#VALUE!	17805.6	11.0225	71971.2	230478	1265.56	4270	15.8723	33	16300	308	293	1316.65	87834.9	44	116	127	102	22	9.2	396	26	170	18.3	3.8	2.6	0.1	131	15.2	37.6	5.35	24.5	6.1	2.07	6.16	0.92	5.28	0.98	2.56	0.34	2.01	0.279	4.32	1.15
Ref.		BIR-1G		3	0.1	#VALUE!	13725.1	14.5317	82026	222062	117.83	183	18.5177	43	5400	326	392	1471.55	80839.2	52	178	119	78	15	0.197	109	14.3	14	0.52	0.075	2.3	0.007	6.5	0.609	1.89	0.37	2.37	1.09	0.517	1.85	0.35	2.55	0.56	1.7	0.24	1.64	0.248	0.57	0.036
Ref.		SRM 610		485	466	356	99414.6	0.119193	10795.7	327250	434	486	16.0115	441	434	442	405	485	458	405	458.7	430	456	438	425.7	515.5	450	440	419	410	396	361	435	457	448	430	431	451	461	444	443	427	449	426	420	445	435	432	452
Ref.		SRM 612		42	38	35	103866	0.0197374	11166.1	336132	51	66.3	16.5685	41	44	39	36	38	51	35	38.8	37	38	36	31.4	78.4	38	38	40	38	38	42	39.7	35.8	38.7	37.2	35.9	38.1	35	36.7	36	36	38	38	38	39.2	36.9	35	40
Ref.		MACS-3		62.2	56.4	#VALUE!	5900	0.450115	#VALUE!	#VALUE!	#VALUE!	#VALUE!	73.4239	21	54.9	46.3	117	536	11200	57.1	57.4	120	111	16.1	#VALUE!	6760	#VALUE!	8.67	35.2	1.21	58.1	#VALUE!	58.7	10.4	11.2	12.1	11	11	11.8	10.8	#VALUE!	10.7	11.3	11.2	#VALUE!	#VALUE!	10.8	4.73	20.5
[truncated: 6 more columns]
